# Supplementary material for: Pharmacokinetics of Cannabidiol in Rat Brain Tissue After Single-Dose Administration of Different Formulations
Source: Molecules. 2025 Jun 20;30(13):2676. doi: 10.3390/molecules30132676 (PMC12250628; doi:10.3390/molecules30132676)
Supplement: Supplementary file 1 [file molecules-30-02676-s001.zip]

Archive with 1 entries (1 files):
- molecules-3663097-supplementary.pdf
